# Supplementary material for: Molecular Detection of Candidatus Orientia chuto in Wildlife, Saudi Arabia
Source: Emerg Infect Dis. 2023 Feb;29(2):402–6. doi: 10.3201/eid2902.221131 (PMC9881777; doi:10.3201/eid2902.221131)
Supplement: Appendix — Pairwise distances between Orientia spp. htrA sequences molecularly detected in a study of Candidatus Orientia chuto in wildlife, Saudi Arabia. [file 22-1131-Techapp-s1.xlsx]

## Sheet: Appendix Table
Article DOI: https://doi.org/10.3201/eid2902.221131
Molecular Detection of Candidatus Orientia chuto in Wildlife, Saudi Arabia
Appendix
Appendix Table. Estimates of evolutionary divergence between Orientia sequences used in a study of molecular detection of Candidatus Orientia chuto in wildlife, Saudi Arabia
Sequence identification	MR25*	MR26Ki*	MR26Li*	Ca_O_Chuto_Dubai_HM156063	AR33*	AR43*	Ca_O_Chiloensis_MK343091	Ca_O_Chiloensis_MT431624	O._tsutsugamushi_Sido_HM156062.1	O_tsutsugamushi_Boryong_AM494475	O._tsutsugamushi_UT221_HM156057.1	O._tsutsugamushi_TM1320_HM156060.1	O._tsutsugamushi_CRF79_HM156048.1	O._tsutsugamushi_MAK243_HM595491.1	O._tsutsugamushi_TA763_HM595490.1	O._tsutsugamushi_Ikeda_AP008981.1	Ca_O_Chuto_Baringo_MH719012	O._tsutsugamushi_Kato_LS398550.1	O._tsutsugamushi_PK15_L11697.1	O._tsutsugamushi_CRF_HM156050.1	O._tsutsugamushi_CRF93_HM156049.1	O._tsutsugamushi_FPW2016_HM156053.1	O._tsutsugamushi_UT418_HM156058.1	O._tsutsugamushi_Br47_L31935.1	O_tsutsugamushi_Karp_L31934
MR25*
MR26Ki*	0
MR26Li*	0	0
Ca_O_Chuto_Dubai_HM156063	0.0134178	0.0134178	0.0134178
AR33*	0.00922909	0.00922909	0.00922909	0.00717357
AR43*	0.00922909	0.00922909	0.00922909	0.00717357	0
Ca_O_Chiloensis_MK343091	0.12672	0.12672	0.12672	0.120023	0.12038	0.12038
Ca_O_Chiloensis_MT431624	0.112431	0.112431	0.112431	0.112431	0.112431	0.112431	0
O._tsutsugamushi_Sido_HM156062.1	0.135335	0.135335	0.135335	0.131107	0.131493	0.131493	0.0770188	0.0387095
O_tsutsugamushi_Boryong_AM494475	0.133811	0.133811	0.133811	0.129596	0.129978	0.129978	0.0794009	0.0487376	0.0133748
O._tsutsugamushi_UT221_HM156057.1	0.132859	0.132859	0.132859	0.128642	0.12902	0.12902	0.0784177	0.0487376	0.0113222	0.0134125
O._tsutsugamushi_TM1320_HM156060.1	0.137762	0.137762	0.137762	0.133524	0.133918	0.133918	0.079302	0.0589002	0.014437	0.0133854	0.012362
O._tsutsugamushi_CRF79_HM156048.1	0.135443	0.135443	0.135443	0.132575	0.132965	0.132965	0.082058	0.0487376	0.0113222	0.0144565	0.0102772	0.0154918
O._tsutsugamushi_MAK243_HM595491.1	0.133835	0.133835	0.133835	0.129619	0.130001	0.130001	0.0757053	0.0387095	0.0133891	0.014441	0.0113419	0.0112948	0.0123669
O._tsutsugamushi_TA763_HM595490.1	0.131031	0.131031	0.131031	0.126835	0.12721	0.12721	0.075658	0.0487376	0.00921919	0.0102592	0.00717842	0.00714853	0.0102812	0.0040672
O._tsutsugamushi_Ikeda_AP008981.1	0.128389	0.128389	0.128389	0.126909	0.127284	0.127284	0.0757053	0.0387095	0.00922543	0.0123404	0.00925145	0.00921296	0.0123669	0.00611547	0.00202733
Ca_O_Chuto_Baringo_MH719012	0.0252691	0.0252691	0.0252691	0.0187597	0.0220407	0.0220407	0.12038	0.0583438	0.134305	0.130204	0.131826	0.136737	0.134413	0.132806	0.130001	0.130077
O._tsutsugamushi_Kato_LS398550.1	0.128389	0.128389	0.128389	0.126909	0.127284	0.127284	0.0757053	0.0387095	0.00922543	0.0123404	0.00925145	0.00921296	0.0123669	0.00611547	0.00202733	0	0.130077
O._tsutsugamushi_PK15_L11697.1	0.128389	0.128389	0.128389	0.126909	0.127284	0.127284	0.0757053	0.0387095	0.00922543	0.0123404	0.00925145	0.00921296	0.0123669	0.00611547	0.00202733	0	0.130077	0
O._tsutsugamushi_CRF_HM156050.1	0.130954	0.130954	0.130954	0.129468	0.12985	0.12985	0.0780804	0.0589002	0.0112948	0.0123404	0.00925145	0.00921296	0.0123669	0.00611547	0.00202733	0.00202595	0.132652	0.00202595	0.00202595
O._tsutsugamushi_CRF93_HM156049.1	0.128389	0.128389	0.128389	0.126909	0.127284	0.127284	0.0757053	0.0387095	0.00922543	0.0123404	0.00925145	0.00921296	0.0123669	0.00611547	0.00202733	0	0.130077	0	0	0.00202595
O._tsutsugamushi_FPW2016_HM156053.1	0.128389	0.128389	0.128389	0.126909	0.127284	0.127284	0.0757053	0.0387095	0.00922543	0.0123404	0.00925145	0.00921296	0.0123669	0.00611547	0.00202733	0	0.130077	0	0	0.00202595	0
O._tsutsugamushi_UT418_HM156058.1	0.133811	0.133811	0.133811	0.129596	0.129978	0.129978	0.0769228	0.0589002	0.0113069	0.0123536	0.00716589	0.00508839	0.0102633	0.00612205	0.00202951	0.00406881	0.132782	0.00406881	0.00406881	0.00406881	0.00406881	0.00406881
O._tsutsugamushi_Br47_L31935.1	0.135178	0.135178	0.135178	0.130954	0.13134	0.13134	0.0794009	0.0589002	0.0134035	0.0144565	0.00924156	0.00923532	0.0102633	0.0082054	0.00613935	0.0082054	0.13415	0.0082054	0.0082054	0.0082054	0.0082054	0.0082054	0.00407872
O_tsutsugamushi_Karp_L31934	0.135178	0.135178	0.135178	0.130954	0.13134	0.13134	0.0794009	0.0589002	0.0134035	0.0144565	0.00924156	0.00923532	0.0102633	0.0082054	0.00613935	0.0082054	0.13415	0.0082054	0.0082054	0.0082054	0.0082054	0.0082054	0.00407872	0
#️⃣in %
	MR25*	MR26Ki*	MR26Li*	Ca_O_Chuto_Dubai_HM156063	AR33*	AR43*	Ca_O_Chiloensis_MK343091	Ca_O_Chiloensis_MT431624	O._tsutsugamushi_Sido_HM156062.1	O_tsutsugamushi_Boryong_AM494475	O._tsutsugamushi_UT221_HM156057.1	O._tsutsugamushi_TM1320_HM156060.1	O._tsutsugamushi_CRF79_HM156048.1	O._tsutsugamushi_MAK243_HM595491.1	O._tsutsugamushi_TA763_HM595490.1	O._tsutsugamushi_Ikeda_AP008981.1	Ca_O_Chuto_Baringo_MH719012	O._tsutsugamushi_Kato_LS398550.1	O._tsutsugamushi_PK15_L11697.1	O._tsutsugamushi_CRF_HM156050.1	O._tsutsugamushi_CRF93_HM156049.1	O._tsutsugamushi_FPW2016_HM156053.1	O._tsutsugamushi_UT418_HM156058.1	O._tsutsugamushi_Br47_L31935.1	O_tsutsugamushi_Karp_L31934
MR25*
MR26Ki*	0
MR26Li*	0	0
Ca_O_Chuto_Dubai_HM156063	1.34178	1.34178	1.34178
AR33*	0.922909	0.922909	0.922909	0.717357
AR43*	0.922909	0.922909	0.922909	0.717357	0
Ca_O_Chiloensis_MK343091	12.672	12.672	12.672	12.0023	12.038	12.038
Ca_O_Chiloensis_MT431624	11.2431	11.2431	11.2431	11.2431	11.2431	11.2431	0
O._tsutsugamushi_Sido_HM156062.1	13.5335	13.5335	13.5335	13.1107	13.1493	13.1493	7.70188	3.87095
O_tsutsugamushi_Boryong_AM494475	13.3811	13.3811	13.3811	12.9596	12.9978	12.9978	7.94009	4.87376	1.33748
O._tsutsugamushi_UT221_HM156057.1	13.2859	13.2859	13.2859	12.8642	12.902	12.902	7.84177	4.87376	1.13222	1.34125
O._tsutsugamushi_TM1320_HM156060.1	13.7762	13.7762	13.7762	13.3524	13.3918	13.3918	7.9302	5.89002	1.4437	1.33854	1.2362
O._tsutsugamushi_CRF79_HM156048.1	13.5443	13.5443	13.5443	13.2575	13.2965	13.2965	8.2058	4.87376	1.13222	1.44565	1.02772	1.54918
O._tsutsugamushi_MAK243_HM595491.1	13.3835	13.3835	13.3835	12.9619	13.0001	13.0001	7.57053	3.87095	1.33891	1.4441	1.13419	1.12948	1.23669
O._tsutsugamushi_TA763_HM595490.1	13.1031	13.1031	13.1031	12.6835	12.721	12.721	7.5658	4.87376	0.921919	1.02592	0.717842	0.714853	1.02812	0.40672
O._tsutsugamushi_Ikeda_AP008981.1	12.8389	12.8389	12.8389	12.6909	12.7284	12.7284	7.57053	3.87095	0.922543	1.23404	0.925145	0.921296	1.23669	0.611547	0.202733
Ca_O_Chuto_Baringo_MH719012	2.52691	2.52691	2.52691	1.87597	2.20407	2.20407	12.038	5.83438	13.4305	13.0204	13.1826	13.6737	13.4413	13.2806	13.0001	13.0077
O._tsutsugamushi_Kato_LS398550.1	12.8389	12.8389	12.8389	12.6909	12.7284	12.7284	7.57053	3.87095	0.922543	1.23404	0.925145	0.921296	1.23669	0.611547	0.202733	0	13.0077
O._tsutsugamushi_PK15_L11697.1	12.8389	12.8389	12.8389	12.6909	12.7284	12.7284	7.57053	3.87095	0.922543	1.23404	0.925145	0.921296	1.23669	0.611547	0.202733	0	13.0077	0
O._tsutsugamushi_CRF_HM156050.1	13.0954	13.0954	13.0954	12.9468	12.985	12.985	7.80804	5.89002	1.12948	1.23404	0.925145	0.921296	1.23669	0.611547	0.202733	0.202595	13.2652	0.202595	0.202595
O._tsutsugamushi_CRF93_HM156049.1	12.8389	12.8389	12.8389	12.6909	12.7284	12.7284	7.57053	3.87095	0.922543	1.23404	0.925145	0.921296	1.23669	0.611547	0.202733	0	13.0077	0	0	0.202595
O._tsutsugamushi_FPW2016_HM156053.1	12.8389	12.8389	12.8389	12.6909	12.7284	12.7284	7.57053	3.87095	0.922543	1.23404	0.925145	0.921296	1.23669	0.611547	0.202733	0	13.0077	0	0	0.202595	0
O._tsutsugamushi_UT418_HM156058.1	13.3811	13.3811	13.3811	12.9596	12.9978	12.9978	7.69228	5.89002	1.13069	1.23536	0.716589	0.508839	1.02633	0.612205	0.202951	0.406881	13.2782	0.406881	0.406881	0.406881	0.406881	0.406881
O._tsutsugamushi_Br47_L31935.1	13.5178	13.5178	13.5178	13.0954	13.134	13.134	7.94009	5.89002	1.34035	1.44565	0.924156	0.923532	1.02633	0.82054	0.613935	0.82054	13.415	0.82054	0.82054	0.82054	0.82054	0.82054	0.407872
O_tsutsugamushi_Karp_L31934	13.5178	13.5178	13.5178	13.0954	13.134	13.134	7.94009	5.89002	1.34035	1.44565	0.924156	0.923532	1.02633	0.82054	0.613935	0.82054	13.415	0.82054	0.82054	0.82054	0.82054	0.82054	0.407872	0

## Sheet: Table footnote
The number of base substitutions per site from between sequences are shown. Analyses were conducted using the Maximum Composite Likelihood model (1). This analysis involved 25 nucleotide sequences; sequences from this study are marked with an askerisk (*). All ambiguous positions were removed for each sequence pair.
1. Tamura K., Nei M., and Kumar S. Prospects for inferring very large phylogenies by using the neighbor-joining method. Proceedings of the National Academy of Sciences (USA). 2004;101:11030–5.
2. Tamura K., Stecher G., and Kumar S. MEGA 11: Molecular Evolutionary Genetics Analysis Version 11. Molecular Biology and Evolution. 2021;38:3022–7. https://doi.org/10.1093/molbev/msab120.
3. Stecher G., Tamura K., and Kumar S. (2020). Molecular Evolutionary Genetics Analysis (MEGA) for macOS. Molecular Biology and Evolution. 2020;37:1237–9. https://doi.org/10.1093/molbev/msz312
Disclaimer: Although utmost care has been taken to ensure the correctness of the caption, the caption text is provided "as is" without any warranty of any kind. Authors advise the user to carefully check the caption prior to its use for any purpose and re
